# Supplementary material for: Multidisciplinary Management of Women Suffering from Migraine: Rationale, Design and Results of a National Delphi Consensus
Source: Healthcare (Basel). 2026 Jul 6;14(13):2014. doi: 10.3390/healthcare14132014 (PMC13361374; doi:10.3390/healthcare14132014)
Supplement: Supplementary file 1 [file healthcare-14-02014-s001.zip]

Archive with 4 entries (4 files):
- Delphi Multidisciplinary Management Migraine_Supplementary material - Figure S1.pdf
- Delphi Multidisciplinary Management Migraine_Supplementary Material - Participants.pdf
- Delphi Multidisciplinary Management Migraine_Supplementary material - Table S1-S6.pdf
- Delphi Multidisciplinary Management Migraine_Supplementary material - Table S7.pdf
